# Supplementary material for: Optimizing gamma irradiation for mutation breeding in seedless barberry (Berberis vulgaris L.): Establishing LD50 and GR50 thresholds
Source: PLoS One. 2025 Nov 13;20(11):e0334218. doi: 10.1371/journal.pone.0334218 (PMC12614536; doi:10.1371/journal.pone.0334218)
Supplement: S2 File — (XLSX) [file pone.0334218.s002.xlsx]

## Sheet: in vivo
	Average effects of gamma irradiation doses on morphometric traits of barberry in vivo condition										Effect of gamma irradiation on growth reduction (GR) hardwood cuttings of barberry under in vivo condition
Gamma dose(Gy)	Leaf length (mm)	Leaf width (mm)	Fresh weight of leaf and shoot (mg)	Dry weight of leaf and shoot) (mg)	Number of buds					Gamma dose(Gy)	Leaf length GR(%)	Leaf width GR(%)	Fresh weight GR(%)	Dry weight GR(%)	Number of buds GR(%)
0	15	6.7	353.8	74.6	12					0	0	0	0	0	0
10	8.8	3.9	240.6	41.7	10.4					10	41.3333	41.791	31.9955	44.1019	13.3333
20	2.4	2	83.64	15.6	10					20	84	70.1493	76.3595	79.0885	16.6667
30	0.4	1.2	18.4	3.5	8					30	97.3333	82.0896	94.7993	95.3083	33.3333

## Sheet: in vitro
	Average effects of gamma irradiation doses on morphometric traits of barberry in vitro condition										Effect of gamma irradiation on growth reduction (GR) hardwood cuttings of barberry under in vitro condition
Gamma dose (Gy)	Number of buds	Leaf length (mm)	Leaf width (mm)	Fresh weight of leaf and shoot (mg)	Dry weight of leaf and shoot) (mg)	Number of buds				Gamma dose (Gy)	Leaf length GR(%)	Leaf width GR(%)	Fresh weight of leaf and shoot GR(%)	Dry weight of leaf and shoot GR(%)	Number of buds GR(%)
0		10.6	4	58.6	5.8	8				0	0	0	0	0	0
10		7.3	3	23.6	2.1	4.6				10	31.1321	25	59.727	63.7931	42.5
20		6	0.2	10.3	1.6	2				20	43.3962	95	82.4232	72.4138	75
